# Supplementary material for: Field Trapping Bactrocera latifrons (Diptera: Tephritidae) with Select Eugenol Analogs That Have Been Found to Attract Other ‘Non-Responsive’ Fruit Fly Species
Source: Insects. 2018 May 1;9(2):50. doi: 10.3390/insects9020050 (PMC6023487; doi:10.3390/insects9020050)
Supplement: Supplementary file 1 [file insects-09-00050-s001.zip]

Archive with 1 entries (1 files):
- insects-290467-SI.xlsx
