# Supplementary material for: Field Trapping Bactrocera latifrons (Diptera: Tephritidae) with Select Eugenol Analogs That Have Been Found to Attract Other ‘Non-Responsive’ Fruit Fly Species
Source: Insects. 2018 May 1;9(2):50. doi: 10.3390/insects9020050 (PMC6023487; doi:10.3390/insects9020050)
Supplement: Supplementary file 1 [file insects-09-00050-s001.zip › insects-290467-SI.xlsx]

## Sheet: Trap Catch at Each Trap Service
Bactrocera latifrons and B. dorsalis Catch per Trap at Each Trap Service (10 Oct. - 28 Nov., 2017)
Authors: McQuate, Royer, Sylva
					Block No.	Bactrocera latifrons		Bactrocera dorsalis		Square root Transformed
Week No.	Days	Dates	Trt. No.	Treatment	Rep. No.	Male	Female	Male	Female	B. lat males	B. dor males
1	7	10 - 17 October, 2017	1	Isoeugenol	1	0	0	5	0	0.707107	2.34521
1	7	10 - 17 October, 2017	1	Isoeugenol	2	0	0	5	0	0.707107	2.34521
1	7	10 - 17 October, 2017	1	Isoeugenol	3	0	0	4	0	0.707107	2.12132
1	7	10 - 17 October, 2017	1	Isoeugenol	4	2	0	0	0	1.58114	0.707107
1	7	10 - 17 October, 2017	1	Isoeugenol	5	0	0	8	0	0.707107	2.91548
1	7	10 - 17 October, 2017	2	Methyl-isoeugenol	1	0	0	11	0	0.707107	3.39116
1	7	10 - 17 October, 2017	2	Methyl-isoeugenol	2	0	0	19	0	0.707107	4.41588
1	7	10 - 17 October, 2017	2	Methyl-isoeugenol	3	0	0	14	0	0.707107	3.80789
1	7	10 - 17 October, 2017	2	Methyl-isoeugenol	4	0	0	24	0	0.707107	4.94975
1	7	10 - 17 October, 2017	2	Methyl-isoeugenol	5	0	0	20	0	0.707107	4.52769
1	7	10 - 17 October, 2017	3	Dihydroeugenol	1	0	0	0	0	0.707107	0.707107
1	7	10 - 17 October, 2017	3	Dihydroeugenol	2	0	0	1	0	0.707107	1.22474
1	7	10 - 17 October, 2017	3	Dihydroeugenol	3	0	0	0	0	0.707107	0.707107
1	7	10 - 17 October, 2017	3	Dihydroeugenol	4	0	0	0	0	0.707107	0.707107
1	7	10 - 17 October, 2017	3	Dihydroeugenol	5	1	0	1	0	1.22474	1.22474
1	7	10 - 17 October, 2017	4	Alpha-ionol + Cade Oil	1	5	0	0	0	2.34521	0.707107
1	7	10 - 17 October, 2017	4	Alpha-ionol + Cade Oil	2	10	0	0	0	3.24037	0.707107
1	7	10 - 17 October, 2017	4	Alpha-ionol + Cade Oil	3	6	0	0	0	2.54951	0.707107
1	7	10 - 17 October, 2017	4	Alpha-ionol + Cade Oil	4	9	0	1	0	3.08221	1.22474
1	7	10 - 17 October, 2017	4	Alpha-ionol + Cade Oil	5	18	0	0	0	4.30116	0.707107
1	7	10 - 17 October, 2017	5	Alpha-ionol Alone	1	2	0	0	0	1.58114	0.707107
1	7	10 - 17 October, 2017	5	Alpha-ionol Alone	2	1	0	0	0	1.22474	0.707107
1	7	10 - 17 October, 2017	5	Alpha-ionol Alone	3	2	0	0	0	1.58114	0.707107
1	7	10 - 17 October, 2017	5	Alpha-ionol Alone	4	2	0	0	1	1.58114	0.707107
1	7	10 - 17 October, 2017	5	Alpha-ionol Alone	5	3	0	0	0	1.87083	0.707107
1	7	10 - 17 October, 2017	6	Alpha-ionol + Eugenol	1	0	0	0	0	0.707107	0.707107
1	7	10 - 17 October, 2017	6	Alpha-ionol + Eugenol	2	1	0	0	0	1.22474	0.707107
1	7	10 - 17 October, 2017	6	Alpha-ionol + Eugenol	3	0	0	0	0	0.707107	0.707107
1	7	10 - 17 October, 2017	6	Alpha-ionol + Eugenol	4	2	0	0	0	1.58114	0.707107
1	7	10 - 17 October, 2017	6	Alpha-ionol + Eugenol	5	2	0	0	0	1.58114	0.707107
2	8	17 - 25 October, 2017	1	Isoeugenol	1	0	0	4	0	0.707107	2.12132
2	8	17 - 25 October, 2017	1	Isoeugenol	2	0	0	4	0	0.707107	2.12132
2	8	17 - 25 October, 2017	1	Isoeugenol	3	0	0	3	0	0.707107	1.87083
2	8	17 - 25 October, 2017	1	Isoeugenol	4	0	0	3	0	0.707107	1.87083
2	8	17 - 25 October, 2017	1	Isoeugenol	5	3	0	11	0	1.87083	3.39116
2	8	17 - 25 October, 2017	2	Methyl-isoeugenol	1	0	0	13	0	0.707107	3.67423
2	8	17 - 25 October, 2017	2	Methyl-isoeugenol	2	0	0	10	0	0.707107	3.24037
2	8	17 - 25 October, 2017	2	Methyl-isoeugenol	3	0	0	18	0	0.707107	4.30116
2	8	17 - 25 October, 2017	2	Methyl-isoeugenol	4	0	0	11	0	0.707107	3.39116
2	8	17 - 25 October, 2017	2	Methyl-isoeugenol	5	0	0	23	0	0.707107	4.84768
2	8	17 - 25 October, 2017	3	Dihydroeugenol	1	0	0	1	0	0.707107	1.22474
2	8	17 - 25 October, 2017	3	Dihydroeugenol	2	0	0	0	0	0.707107	0.707107
2	8	17 - 25 October, 2017	3	Dihydroeugenol	3	0	0	1	0	0.707107	1.22474
2	8	17 - 25 October, 2017	3	Dihydroeugenol	4	0	0	0	0	0.707107	0.707107
2	8	17 - 25 October, 2017	3	Dihydroeugenol	5	3	0	3	0	1.87083	1.87083
2	8	17 - 25 October, 2017	4	Alpha-ionol + Cade Oil	1	4	0	0	0	2.12132	0.707107
2	8	17 - 25 October, 2017	4	Alpha-ionol + Cade Oil	2	0	0	0	0	0.707107	0.707107
2	8	17 - 25 October, 2017	4	Alpha-ionol + Cade Oil	3	9	0	0	0	3.08221	0.707107
2	8	17 - 25 October, 2017	4	Alpha-ionol + Cade Oil	4	14	0	0	0	3.80789	0.707107
2	8	17 - 25 October, 2017	4	Alpha-ionol + Cade Oil	5	10	0	0	0	3.24037	0.707107
2	8	17 - 25 October, 2017	5	Alpha-ionol Alone	1	2	0	0	0	1.58114	0.707107
2	8	17 - 25 October, 2017	5	Alpha-ionol Alone	2	5	0	0	0	2.34521	0.707107
2	8	17 - 25 October, 2017	5	Alpha-ionol Alone	3	3	0	1	0	1.87083	1.22474
2	8	17 - 25 October, 2017	5	Alpha-ionol Alone	4	5	0	0	0	2.34521	0.707107
2	8	17 - 25 October, 2017	5	Alpha-ionol Alone	5	3	0	0	0	1.87083	0.707107
2	8	17 - 25 October, 2017	6	Alpha-ionol + Eugenol	1	1	0	0	0	1.22474	0.707107
2	8	17 - 25 October, 2017	6	Alpha-ionol + Eugenol	2	0	0	0	0	0.707107	0.707107
2	8	17 - 25 October, 2017	6	Alpha-ionol + Eugenol	3	1	0	0	0	1.22474	0.707107
2	8	17 - 25 October, 2017	6	Alpha-ionol + Eugenol	4	0	0	0	0	0.707107	0.707107
2	8	17 - 25 October, 2017	6	Alpha-ionol + Eugenol	5	0	0	0	0	0.707107	0.707107
3	6	25 - 31 October, 2017	1	Isoeugenol	1	0	0	3	0	0.707107	1.87083
3	6	25 - 31 October, 2017	1	Isoeugenol	2	0	0	3	0	0.707107	1.87083
3	6	25 - 31 October, 2017	1	Isoeugenol	3	0	0	3	0	0.707107	1.87083
3	6	25 - 31 October, 2017	1	Isoeugenol	4	0	0	3	0	0.707107	1.87083
3	6	25 - 31 October, 2017	1	Isoeugenol	5	0	0	7	0	0.707107	2.73861
3	6	25 - 31 October, 2017	2	Methyl-isoeugenol	1	0	0	12	0	0.707107	3.53553
3	6	25 - 31 October, 2017	2	Methyl-isoeugenol	2	0	0	8	0	0.707107	2.91548
3	6	25 - 31 October, 2017	2	Methyl-isoeugenol	3	0	0	8	0	0.707107	2.91548
3	6	25 - 31 October, 2017	2	Methyl-isoeugenol	4	0	0	3	0	0.707107	1.87083
3	6	25 - 31 October, 2017	2	Methyl-isoeugenol	5	0	0	18	0	0.707107	4.30116
3	6	25 - 31 October, 2017	3	Dihydroeugenol	1	0	0	0	0	0.707107	0.707107
3	6	25 - 31 October, 2017	3	Dihydroeugenol	2	0	0	1	0	0.707107	1.22474
3	6	25 - 31 October, 2017	3	Dihydroeugenol	3	0	0	1	0	0.707107	1.22474
3	6	25 - 31 October, 2017	3	Dihydroeugenol	4	0	0	0	0	0.707107	0.707107
3	6	25 - 31 October, 2017	3	Dihydroeugenol	5	0	0	2	0	0.707107	1.58114
3	6	25 - 31 October, 2017	4	Alpha-ionol + Cade Oil	1	2	0	0	0	1.58114	0.707107
3	6	25 - 31 October, 2017	4	Alpha-ionol + Cade Oil	2	3	0	0	0	1.87083	0.707107
3	6	25 - 31 October, 2017	4	Alpha-ionol + Cade Oil	3	2	0	0	0	1.58114	0.707107
3	6	25 - 31 October, 2017	4	Alpha-ionol + Cade Oil	4	2	0	0	0	1.58114	0.707107
3	6	25 - 31 October, 2017	4	Alpha-ionol + Cade Oil	5	6	0	0	0	2.54951	0.707107
3	6	25 - 31 October, 2017	5	Alpha-ionol Alone	1	2	0	0	0	1.58114	0.707107
3	6	25 - 31 October, 2017	5	Alpha-ionol Alone	2	3	0	0	0	1.87083	0.707107
3	6	25 - 31 October, 2017	5	Alpha-ionol Alone	3	2	0	1	0	1.58114	1.22474
3	6	25 - 31 October, 2017	5	Alpha-ionol Alone	4	4	0	0	0	2.12132	0.707107
3	6	25 - 31 October, 2017	5	Alpha-ionol Alone	5	3	0	0	0	1.87083	0.707107
3	6	25 - 31 October, 2017	6	Alpha-ionol + Eugenol	1	2	0	0	0	1.58114	0.707107
3	6	25 - 31 October, 2017	6	Alpha-ionol + Eugenol	2	2	0	0	0	1.58114	0.707107
3	6	25 - 31 October, 2017	6	Alpha-ionol + Eugenol	3	0	0	0	0	0.707107	0.707107
3	6	25 - 31 October, 2017	6	Alpha-ionol + Eugenol	4	1	0	0	0	1.22474	0.707107
3	6	25 - 31 October, 2017	6	Alpha-ionol + Eugenol	5	2	0	0	0	1.58114	0.707107
4	7	31 Oct. - 7 Nov., 2017	1	Isoeugenol	1	0	0	0	0	0.707107	0.707107
4	7	31 Oct. - 7 Nov., 2017	1	Isoeugenol	2	0	0	1	0	0.707107	1.22474
4	7	31 Oct. - 7 Nov., 2017	1	Isoeugenol	3	0	0	2	0	0.707107	1.58114
4	7	31 Oct. - 7 Nov., 2017	1	Isoeugenol	4	0	0	0	0	0.707107	0.707107
4	7	31 Oct. - 7 Nov., 2017	1	Isoeugenol	5	0	0	5	0	0.707107	2.34521
4	7	31 Oct. - 7 Nov., 2017	2	Methyl-isoeugenol	1	0	0	5	0	0.707107	2.34521
4	7	31 Oct. - 7 Nov., 2017	2	Methyl-isoeugenol	2	0	0	9	0	0.707107	3.08221
4	7	31 Oct. - 7 Nov., 2017	2	Methyl-isoeugenol	3	0	1	11	0	0.707107	3.39116
4	7	31 Oct. - 7 Nov., 2017	2	Methyl-isoeugenol	4	0	0	9	0	0.707107	3.08221
4	7	31 Oct. - 7 Nov., 2017	2	Methyl-isoeugenol	5	0	1	22	0	0.707107	4.74342
4	7	31 Oct. - 7 Nov., 2017	3	Dihydroeugenol	1	0	0	3	0	0.707107	1.87083
4	7	31 Oct. - 7 Nov., 2017	3	Dihydroeugenol	2	0	0	0	0	0.707107	0.707107
4	7	31 Oct. - 7 Nov., 2017	3	Dihydroeugenol	3	0	0	0	0	0.707107	0.707107
4	7	31 Oct. - 7 Nov., 2017	3	Dihydroeugenol	4	0	0	2	0	0.707107	1.58114
4	7	31 Oct. - 7 Nov., 2017	3	Dihydroeugenol	5	0	0	2	0	0.707107	1.58114
4	7	31 Oct. - 7 Nov., 2017	4	Alpha-ionol + Cade Oil	1	1	1	0	0	1.22474	0.707107
4	7	31 Oct. - 7 Nov., 2017	4	Alpha-ionol + Cade Oil	2	2	0	0	0	1.58114	0.707107
4	7	31 Oct. - 7 Nov., 2017	4	Alpha-ionol + Cade Oil	3	7	0	0	0	2.73861	0.707107
4	7	31 Oct. - 7 Nov., 2017	4	Alpha-ionol + Cade Oil	4	6	0	0	0	2.54951	0.707107
4	7	31 Oct. - 7 Nov., 2017	4	Alpha-ionol + Cade Oil	5	10	0	0	0	3.24037	0.707107
4	7	31 Oct. - 7 Nov., 2017	5	Alpha-ionol Alone	1	5	0	0	0	2.34521	0.707107
4	7	31 Oct. - 7 Nov., 2017	5	Alpha-ionol Alone	2	3	0	0	0	1.87083	0.707107
4	7	31 Oct. - 7 Nov., 2017	5	Alpha-ionol Alone	3	5	0	0	0	2.34521	0.707107
4	7	31 Oct. - 7 Nov., 2017	5	Alpha-ionol Alone	4	1	0	0	1	1.22474	0.707107
4	7	31 Oct. - 7 Nov., 2017	5	Alpha-ionol Alone	5	2	0	0	0	1.58114	0.707107
4	7	31 Oct. - 7 Nov., 2017	6	Alpha-ionol + Eugenol	1	1	0	0	0	1.22474	0.707107
4	7	31 Oct. - 7 Nov., 2017	6	Alpha-ionol + Eugenol	2	0	0	0	0	0.707107	0.707107
4	7	31 Oct. - 7 Nov., 2017	6	Alpha-ionol + Eugenol	3	0	0	0	0	0.707107	0.707107
4	7	31 Oct. - 7 Nov., 2017	6	Alpha-ionol + Eugenol	4	0	0	0	0	0.707107	0.707107
4	7	31 Oct. - 7 Nov., 2017	6	Alpha-ionol + Eugenol	5	1	0	1	0	1.22474	1.22474
5	7	14 - 21 November, 2017	1	Isoeugenol	1	0	0	5	0	0.707107	2.34521
5	7	14 - 21 November, 2017	1	Isoeugenol	2	0	0	3	0	0.707107	1.87083
5	7	14 - 21 November, 2017	1	Isoeugenol	3	0	0	11	0	0.707107	3.39116
5	7	14 - 21 November, 2017	1	Isoeugenol	4	0	0	1	0	0.707107	1.22474
5	7	14 - 21 November, 2017	1	Isoeugenol	5	2	0	0	0	1.58114	0.707107
5	7	14 - 21 November, 2017	2	Methyl-isoeugenol	1	0	0	11	0	0.707107	3.39116
5	7	14 - 21 November, 2017	2	Methyl-isoeugenol	2	0	0	9	0	0.707107	3.08221
5	7	14 - 21 November, 2017	2	Methyl-isoeugenol	3	0	0	4	0	0.707107	2.12132
5	7	14 - 21 November, 2017	2	Methyl-isoeugenol	4	0	0	9	0	0.707107	3.08221
5	7	14 - 21 November, 2017	2	Methyl-isoeugenol	5	0	0	7	0	0.707107	2.73861
5	7	14 - 21 November, 2017	3	Dihydroeugenol	1	0	0	0	0	0.707107	0.707107
5	7	14 - 21 November, 2017	3	Dihydroeugenol	2	0	0	0	0	0.707107	0.707107
5	7	14 - 21 November, 2017	3	Dihydroeugenol	3	0	0	0	0	0.707107	0.707107
5	7	14 - 21 November, 2017	3	Dihydroeugenol	4	0	0	0	0	0.707107	0.707107
5	7	14 - 21 November, 2017	3	Dihydroeugenol	5	0	0	3	0	0.707107	1.87083
5	7	14 - 21 November, 2017	4	Alpha-ionol + Cade Oil	1	2	0	0	0	1.58114	0.707107
5	7	14 - 21 November, 2017	4	Alpha-ionol + Cade Oil	2	5	0	0	0	2.34521	0.707107
5	7	14 - 21 November, 2017	4	Alpha-ionol + Cade Oil	3	0	0	1	0	0.707107	1.22474
5	7	14 - 21 November, 2017	4	Alpha-ionol + Cade Oil	4	2	0	0	0	1.58114	0.707107
5	7	14 - 21 November, 2017	4	Alpha-ionol + Cade Oil	5	5	0	0	0	2.34521	0.707107
5	7	14 - 21 November, 2017	5	Alpha-ionol Alone	1	2	0	0	0	1.58114	0.707107
5	7	14 - 21 November, 2017	5	Alpha-ionol Alone	2	5	0	0	0	2.34521	0.707107
5	7	14 - 21 November, 2017	5	Alpha-ionol Alone	3	0	0	0	0	0.707107	0.707107
5	7	14 - 21 November, 2017	5	Alpha-ionol Alone	4	1	0	0	0	1.22474	0.707107
5	7	14 - 21 November, 2017	5	Alpha-ionol Alone	5	3	0	0	0	1.87083	0.707107
5	7	14 - 21 November, 2017	6	Alpha-ionol + Eugenol	1	1	0	0	0	1.22474	0.707107
5	7	14 - 21 November, 2017	6	Alpha-ionol + Eugenol	2	2	0	0	0	1.58114	0.707107
5	7	14 - 21 November, 2017	6	Alpha-ionol + Eugenol	3	0	0	0	0	0.707107	0.707107
5	7	14 - 21 November, 2017	6	Alpha-ionol + Eugenol	4	0	0	0	0	0.707107	0.707107
5	7	14 - 21 November, 2017	6	Alpha-ionol + Eugenol	5	1	0	0	0	1.22474	0.707107
6	7	21 - 28 November, 2017	1	Isoeugenol	1	0	0	0	0	0.707107	0.707107
6	7	21 - 28 November, 2017	1	Isoeugenol	2	0	1	0	0	0.707107	0.707107
6	7	21 - 28 November, 2017	1	Isoeugenol	3	0	0	0	0	0.707107	0.707107
6	7	21 - 28 November, 2017	1	Isoeugenol	4	0	0	0	0	0.707107	0.707107
6	7	21 - 28 November, 2017	1	Isoeugenol	5	0	0	2	0	0.707107	1.58114
6	7	21 - 28 November, 2017	2	Methyl-isoeugenol	1	0	0	3	0	0.707107	1.87083
6	7	21 - 28 November, 2017	2	Methyl-isoeugenol	2	0	0	3	0	0.707107	1.87083
6	7	21 - 28 November, 2017	2	Methyl-isoeugenol	3	0	0	2	0	0.707107	1.58114
6	7	21 - 28 November, 2017	2	Methyl-isoeugenol	4	0	0	0	0	0.707107	0.707107
6	7	21 - 28 November, 2017	2	Methyl-isoeugenol	5	0	0	2	0	0.707107	1.58114
6	7	21 - 28 November, 2017	3	Dihydroeugenol	1	0	0	0	0	0.707107	0.707107
6	7	21 - 28 November, 2017	3	Dihydroeugenol	2	0	0	0	0	0.707107	0.707107
6	7	21 - 28 November, 2017	3	Dihydroeugenol	3	0	0	0	0	0.707107	0.707107
6	7	21 - 28 November, 2017	3	Dihydroeugenol	4	0	0	1	0	0.707107	1.22474
6	7	21 - 28 November, 2017	3	Dihydroeugenol	5	0	0	2	0	0.707107	1.58114
6	7	21 - 28 November, 2017	4	Alpha-ionol + Cade Oil	1	2	0	0	0	1.58114	0.707107
6	7	21 - 28 November, 2017	4	Alpha-ionol + Cade Oil	2	4	0	0	0	2.12132	0.707107
6	7	21 - 28 November, 2017	4	Alpha-ionol + Cade Oil	3	1	0	0	0	1.22474	0.707107
6	7	21 - 28 November, 2017	4	Alpha-ionol + Cade Oil	4	2	0	0	0	1.58114	0.707107
6	7	21 - 28 November, 2017	4	Alpha-ionol + Cade Oil	5	7	1	0	0	2.73861	0.707107
6	7	21 - 28 November, 2017	5	Alpha-ionol Alone	1	1	0	0	0	1.22474	0.707107
6	7	21 - 28 November, 2017	5	Alpha-ionol Alone	2	3	0	0	0	1.87083	0.707107
6	7	21 - 28 November, 2017	5	Alpha-ionol Alone	3	1	0	0	0	1.22474	0.707107
6	7	21 - 28 November, 2017	5	Alpha-ionol Alone	4	0	0	0	0	0.707107	0.707107
6	7	21 - 28 November, 2017	5	Alpha-ionol Alone	5	1	0	0	0	1.22474	0.707107
6	7	21 - 28 November, 2017	6	Alpha-ionol + Eugenol	1	1	0	0	0	1.22474	0.707107
6	7	21 - 28 November, 2017	6	Alpha-ionol + Eugenol	2	2	0	0	0	1.58114	0.707107
6	7	21 - 28 November, 2017	6	Alpha-ionol + Eugenol	3	0	0	0	0	0.707107	0.707107
6	7	21 - 28 November, 2017	6	Alpha-ionol + Eugenol	4	0	0	0	0	0.707107	0.707107
6	7	21 - 28 November, 2017	6	Alpha-ionol + Eugenol	5	4	0	0	0	2.12132	0.707107

## Sheet: Adjusted Trap Catch-per 7 days 
Adjusted Bactrocera latifrons and B. dorsalis Catch per Trap - Catch per 7 Days (10 Oct. - 28 Nov., 2017)
Authors: McQuate, Royer, Sylva
					Block No.	Bactrocera latifrons		Bactrocera dorsalis		Square root Transformed
Week No.	Days	Dates	Trt. No.	Treatment	Rep. No.	Male	Female	Male	Female	B. lat males	B. dor males
1	7	10 - 17 October, 2017	1	Isoeugenol	1	0	0	5	0	0.707107	2.34521
1	7	10 - 17 October, 2017	1	Isoeugenol	2	0	0	5	0	0.707107	2.34521
1	7	10 - 17 October, 2017	1	Isoeugenol	3	0	0	4	0	0.707107	2.12132
1	7	10 - 17 October, 2017	1	Isoeugenol	4	2	0	0	0	1.58114	0.707107
1	7	10 - 17 October, 2017	1	Isoeugenol	5	0	0	8	0	0.707107	2.91548
1	7	10 - 17 October, 2017	2	Methyl-isoeugenol	1	0	0	11	0	0.707107	3.39116
1	7	10 - 17 October, 2017	2	Methyl-isoeugenol	2	0	0	19	0	0.707107	4.41588
1	7	10 - 17 October, 2017	2	Methyl-isoeugenol	3	0	0	14	0	0.707107	3.80789
1	7	10 - 17 October, 2017	2	Methyl-isoeugenol	4	0	0	24	0	0.707107	4.94975
1	7	10 - 17 October, 2017	2	Methyl-isoeugenol	5	0	0	20	0	0.707107	4.52769
1	7	10 - 17 October, 2017	3	Dihydroeugenol	1	0	0	0	0	0.707107	0.707107
1	7	10 - 17 October, 2017	3	Dihydroeugenol	2	0	0	1	0	0.707107	1.22474
1	7	10 - 17 October, 2017	3	Dihydroeugenol	3	0	0	0	0	0.707107	0.707107
1	7	10 - 17 October, 2017	3	Dihydroeugenol	4	0	0	0	0	0.707107	0.707107
1	7	10 - 17 October, 2017	3	Dihydroeugenol	5	1	0	1	0	1.22474	1.22474
1	7	10 - 17 October, 2017	4	Alpha-ionol + Cade Oil	1	5	0	0	0	2.34521	0.707107
1	7	10 - 17 October, 2017	4	Alpha-ionol + Cade Oil	2	10	0	0	0	3.24037	0.707107
1	7	10 - 17 October, 2017	4	Alpha-ionol + Cade Oil	3	6	0	0	0	2.54951	0.707107
1	7	10 - 17 October, 2017	4	Alpha-ionol + Cade Oil	4	9	0	1	0	3.08221	1.22474
1	7	10 - 17 October, 2017	4	Alpha-ionol + Cade Oil	5	18	0	0	0	4.30116	0.707107
1	7	10 - 17 October, 2017	5	Alpha-ionol Alone	1	2	0	0	0	1.58114	0.707107
1	7	10 - 17 October, 2017	5	Alpha-ionol Alone	2	1	0	0	0	1.22474	0.707107
1	7	10 - 17 October, 2017	5	Alpha-ionol Alone	3	2	0	0	0	1.58114	0.707107
1	7	10 - 17 October, 2017	5	Alpha-ionol Alone	4	2	0	0	1	1.58114	0.707107
1	7	10 - 17 October, 2017	5	Alpha-ionol Alone	5	3	0	0	0	1.87083	0.707107
1	7	10 - 17 October, 2017	6	Alpha-ionol + Eugenol	1	0	0	0	0	0.707107	0.707107
1	7	10 - 17 October, 2017	6	Alpha-ionol + Eugenol	2	1	0	0	0	1.22474	0.707107
1	7	10 - 17 October, 2017	6	Alpha-ionol + Eugenol	3	0	0	0	0	0.707107	0.707107
1	7	10 - 17 October, 2017	6	Alpha-ionol + Eugenol	4	2	0	0	0	1.58114	0.707107
1	7	10 - 17 October, 2017	6	Alpha-ionol + Eugenol	5	2	0	0	0	1.58114	0.707107
2	8	17 - 25 October, 2017	1	Isoeugenol	1	0	0	3.5	0	0.707107	2
2	8	17 - 25 October, 2017	1	Isoeugenol	2	0	0	3.5	0	0.707107	2
2	8	17 - 25 October, 2017	1	Isoeugenol	3	0	0	2.625	0	0.707107	1.76777
2	8	17 - 25 October, 2017	1	Isoeugenol	4	0	0	2.625	0	0.707107	1.76777
2	8	17 - 25 October, 2017	1	Isoeugenol	5	2.625	0	9.625	0	1.76777	3.18198
2	8	17 - 25 October, 2017	2	Methyl-isoeugenol	1	0	0	11.375	0	0.707107	3.44601
2	8	17 - 25 October, 2017	2	Methyl-isoeugenol	2	0	0	8.75	0	0.707107	3.04138
2	8	17 - 25 October, 2017	2	Methyl-isoeugenol	3	0	0	15.75	0	0.707107	4.03113
2	8	17 - 25 October, 2017	2	Methyl-isoeugenol	4	0	0	9.625	0	0.707107	3.18198
2	8	17 - 25 October, 2017	2	Methyl-isoeugenol	5	0	0	20.125	0	0.707107	4.54148
2	8	17 - 25 October, 2017	3	Dihydroeugenol	1	0	0	0.875	0	0.707107	1.1726
2	8	17 - 25 October, 2017	3	Dihydroeugenol	2	0	0	0	0	0.707107	0.707107
2	8	17 - 25 October, 2017	3	Dihydroeugenol	3	0	0	0.875	0	0.707107	1.1726
2	8	17 - 25 October, 2017	3	Dihydroeugenol	4	0	0	0	0	0.707107	0.707107
2	8	17 - 25 October, 2017	3	Dihydroeugenol	5	2.625	0	2.625	0	1.76777	1.76777
2	8	17 - 25 October, 2017	4	Alpha-ionol + Cade Oil	1	3.5	0	0	0	2	0.707107
2	8	17 - 25 October, 2017	4	Alpha-ionol + Cade Oil	2	0	0	0	0	0.707107	0.707107
2	8	17 - 25 October, 2017	4	Alpha-ionol + Cade Oil	3	7.875	0	0	0	2.89396	0.707107
2	8	17 - 25 October, 2017	4	Alpha-ionol + Cade Oil	4	12.25	0	0	0	3.57071	0.707107
2	8	17 - 25 October, 2017	4	Alpha-ionol + Cade Oil	5	8.75	0	0	0	3.04138	0.707107
2	8	17 - 25 October, 2017	5	Alpha-ionol Alone	1	1.75	0	0	0	1.5	0.707107
2	8	17 - 25 October, 2017	5	Alpha-ionol Alone	2	4.375	0	0	0	2.20794	0.707107
2	8	17 - 25 October, 2017	5	Alpha-ionol Alone	3	2.625	0	0.875	0	1.76777	1.1726
2	8	17 - 25 October, 2017	5	Alpha-ionol Alone	4	4.375	0	0	0	2.20794	0.707107
2	8	17 - 25 October, 2017	5	Alpha-ionol Alone	5	2.625	0	0	0	1.76777	0.707107
2	8	17 - 25 October, 2017	6	Alpha-ionol + Eugenol	1	0.875	0	0	0	1.1726	0.707107
2	8	17 - 25 October, 2017	6	Alpha-ionol + Eugenol	2	0	0	0	0	0.707107	0.707107
2	8	17 - 25 October, 2017	6	Alpha-ionol + Eugenol	3	0.875	0	0	0	1.1726	0.707107
2	8	17 - 25 October, 2017	6	Alpha-ionol + Eugenol	4	0	0	0	0	0.707107	0.707107
2	8	17 - 25 October, 2017	6	Alpha-ionol + Eugenol	5	0	0	0	0	0.707107	0.707107
3	6	25 - 31 October, 2017	1	Isoeugenol	1	0	0	3.5	0	0.707107	2
3	6	25 - 31 October, 2017	1	Isoeugenol	2	0	0	3.5	0	0.707107	2
3	6	25 - 31 October, 2017	1	Isoeugenol	3	0	0	3.5	0	0.707107	2
3	6	25 - 31 October, 2017	1	Isoeugenol	4	0	0	3.5	0	0.707107	2
3	6	25 - 31 October, 2017	1	Isoeugenol	5	0	0	8.16667	0	0.707107	2.94392
3	6	25 - 31 October, 2017	2	Methyl-isoeugenol	1	0	0	14	0	0.707107	3.80789
3	6	25 - 31 October, 2017	2	Methyl-isoeugenol	2	0	0	9.33333	0	0.707107	3.13581
3	6	25 - 31 October, 2017	2	Methyl-isoeugenol	3	0	0	9.33333	0	0.707107	3.13581
3	6	25 - 31 October, 2017	2	Methyl-isoeugenol	4	0	0	3.5	0	0.707107	2
3	6	25 - 31 October, 2017	2	Methyl-isoeugenol	5	0	0	21	0	0.707107	4.63681
3	6	25 - 31 October, 2017	3	Dihydroeugenol	1	0	0	0	0	0.707107	0.707107
3	6	25 - 31 October, 2017	3	Dihydroeugenol	2	0	0	1.16667	0	0.707107	1.29099
3	6	25 - 31 October, 2017	3	Dihydroeugenol	3	0	0	1.16667	0	0.707107	1.29099
3	6	25 - 31 October, 2017	3	Dihydroeugenol	4	0	0	0	0	0.707107	0.707107
3	6	25 - 31 October, 2017	3	Dihydroeugenol	5	0	0	2.33333	0	0.707107	1.68325
3	6	25 - 31 October, 2017	4	Alpha-ionol + Cade Oil	1	2.33333	0	0	0	1.68325	0.707107
3	6	25 - 31 October, 2017	4	Alpha-ionol + Cade Oil	2	3.5	0	0	0	2	0.707107
3	6	25 - 31 October, 2017	4	Alpha-ionol + Cade Oil	3	2.33333	0	0	0	1.68325	0.707107
3	6	25 - 31 October, 2017	4	Alpha-ionol + Cade Oil	4	2.33333	0	0	0	1.68325	0.707107
3	6	25 - 31 October, 2017	4	Alpha-ionol + Cade Oil	5	7	0	0	0	2.73861	0.707107
3	6	25 - 31 October, 2017	5	Alpha-ionol Alone	1	2.33333	0	0	0	1.68325	0.707107
3	6	25 - 31 October, 2017	5	Alpha-ionol Alone	2	3.5	0	0	0	2	0.707107
3	6	25 - 31 October, 2017	5	Alpha-ionol Alone	3	2.33333	0	1.16667	0	1.68325	1.29099
3	6	25 - 31 October, 2017	5	Alpha-ionol Alone	4	4.66667	0	0	0	2.27303	0.707107
3	6	25 - 31 October, 2017	5	Alpha-ionol Alone	5	3.5	0	0	0	2	0.707107
3	6	25 - 31 October, 2017	6	Alpha-ionol + Eugenol	1	2.33333	0	0	0	1.68325	0.707107
3	6	25 - 31 October, 2017	6	Alpha-ionol + Eugenol	2	2.33333	0	0	0	1.68325	0.707107
3	6	25 - 31 October, 2017	6	Alpha-ionol + Eugenol	3	0	0	0	0	0.707107	0.707107
3	6	25 - 31 October, 2017	6	Alpha-ionol + Eugenol	4	1.16667	0	0	0	1.29099	0.707107
3	6	25 - 31 October, 2017	6	Alpha-ionol + Eugenol	5	2.33333	0	0	0	1.68325	0.707107
4	7	31 Oct. - 7 Nov., 2017	1	Isoeugenol	1	0	0	0	0	0.707107	0.707107
4	7	31 Oct. - 7 Nov., 2017	1	Isoeugenol	2	0	0	1	0	0.707107	1.22474
4	7	31 Oct. - 7 Nov., 2017	1	Isoeugenol	3	0	0	2	0	0.707107	1.58114
4	7	31 Oct. - 7 Nov., 2017	1	Isoeugenol	4	0	0	0	0	0.707107	0.707107
4	7	31 Oct. - 7 Nov., 2017	1	Isoeugenol	5	0	0	5	0	0.707107	2.34521
4	7	31 Oct. - 7 Nov., 2017	2	Methyl-isoeugenol	1	0	0	5	0	0.707107	2.34521
4	7	31 Oct. - 7 Nov., 2017	2	Methyl-isoeugenol	2	0	0	9	0	0.707107	3.08221
4	7	31 Oct. - 7 Nov., 2017	2	Methyl-isoeugenol	3	0	1	11	0	0.707107	3.39116
4	7	31 Oct. - 7 Nov., 2017	2	Methyl-isoeugenol	4	0	0	9	0	0.707107	3.08221
4	7	31 Oct. - 7 Nov., 2017	2	Methyl-isoeugenol	5	0	1	22	0	0.707107	4.74342
4	7	31 Oct. - 7 Nov., 2017	3	Dihydroeugenol	1	0	0	3	0	0.707107	1.87083
4	7	31 Oct. - 7 Nov., 2017	3	Dihydroeugenol	2	0	0	0	0	0.707107	0.707107
4	7	31 Oct. - 7 Nov., 2017	3	Dihydroeugenol	3	0	0	0	0	0.707107	0.707107
4	7	31 Oct. - 7 Nov., 2017	3	Dihydroeugenol	4	0	0	2	0	0.707107	1.58114
4	7	31 Oct. - 7 Nov., 2017	3	Dihydroeugenol	5	0	0	2	0	0.707107	1.58114
4	7	31 Oct. - 7 Nov., 2017	4	Alpha-ionol + Cade Oil	1	1	1	0	0	1.22474	0.707107
4	7	31 Oct. - 7 Nov., 2017	4	Alpha-ionol + Cade Oil	2	2	0	0	0	1.58114	0.707107
4	7	31 Oct. - 7 Nov., 2017	4	Alpha-ionol + Cade Oil	3	7	0	0	0	2.73861	0.707107
4	7	31 Oct. - 7 Nov., 2017	4	Alpha-ionol + Cade Oil	4	6	0	0	0	2.54951	0.707107
4	7	31 Oct. - 7 Nov., 2017	4	Alpha-ionol + Cade Oil	5	10	0	0	0	3.24037	0.707107
4	7	31 Oct. - 7 Nov., 2017	5	Alpha-ionol Alone	1	5	0	0	0	2.34521	0.707107
4	7	31 Oct. - 7 Nov., 2017	5	Alpha-ionol Alone	2	3	0	0	0	1.87083	0.707107
4	7	31 Oct. - 7 Nov., 2017	5	Alpha-ionol Alone	3	5	0	0	0	2.34521	0.707107
4	7	31 Oct. - 7 Nov., 2017	5	Alpha-ionol Alone	4	1	0	0	1	1.22474	0.707107
4	7	31 Oct. - 7 Nov., 2017	5	Alpha-ionol Alone	5	2	0	0	0	1.58114	0.707107
4	7	31 Oct. - 7 Nov., 2017	6	Alpha-ionol + Eugenol	1	1	0	0	0	1.22474	0.707107
4	7	31 Oct. - 7 Nov., 2017	6	Alpha-ionol + Eugenol	2	0	0	0	0	0.707107	0.707107
4	7	31 Oct. - 7 Nov., 2017	6	Alpha-ionol + Eugenol	3	0	0	0	0	0.707107	0.707107
4	7	31 Oct. - 7 Nov., 2017	6	Alpha-ionol + Eugenol	4	0	0	0	0	0.707107	0.707107
4	7	31 Oct. - 7 Nov., 2017	6	Alpha-ionol + Eugenol	5	1	0	1	0	1.22474	1.22474
5	7	14 - 21 November, 2017	1	Isoeugenol	1	0	0	5	0	0.707107	2.34521
5	7	14 - 21 November, 2017	1	Isoeugenol	2	0	0	3	0	0.707107	1.87083
5	7	14 - 21 November, 2017	1	Isoeugenol	3	0	0	11	0	0.707107	3.39116
5	7	14 - 21 November, 2017	1	Isoeugenol	4	0	0	1	0	0.707107	1.22474
5	7	14 - 21 November, 2017	1	Isoeugenol	5	2	0	0	0	1.58114	0.707107
5	7	14 - 21 November, 2017	2	Methyl-isoeugenol	1	0	0	11	0	0.707107	3.39116
5	7	14 - 21 November, 2017	2	Methyl-isoeugenol	2	0	0	9	0	0.707107	3.08221
5	7	14 - 21 November, 2017	2	Methyl-isoeugenol	3	0	0	4	0	0.707107	2.12132
5	7	14 - 21 November, 2017	2	Methyl-isoeugenol	4	0	0	9	0	0.707107	3.08221
5	7	14 - 21 November, 2017	2	Methyl-isoeugenol	5	0	0	7	0	0.707107	2.73861
5	7	14 - 21 November, 2017	3	Dihydroeugenol	1	0	0	0	0	0.707107	0.707107
5	7	14 - 21 November, 2017	3	Dihydroeugenol	2	0	0	0	0	0.707107	0.707107
5	7	14 - 21 November, 2017	3	Dihydroeugenol	3	0	0	0	0	0.707107	0.707107
5	7	14 - 21 November, 2017	3	Dihydroeugenol	4	0	0	0	0	0.707107	0.707107
5	7	14 - 21 November, 2017	3	Dihydroeugenol	5	0	0	3	0	0.707107	1.87083
5	7	14 - 21 November, 2017	4	Alpha-ionol + Cade Oil	1	2	0	0	0	1.58114	0.707107
5	7	14 - 21 November, 2017	4	Alpha-ionol + Cade Oil	2	5	0	0	0	2.34521	0.707107
5	7	14 - 21 November, 2017	4	Alpha-ionol + Cade Oil	3	0	0	1	0	0.707107	1.22474
5	7	14 - 21 November, 2017	4	Alpha-ionol + Cade Oil	4	2	0	0	0	1.58114	0.707107
5	7	14 - 21 November, 2017	4	Alpha-ionol + Cade Oil	5	5	0	0	0	2.34521	0.707107
5	7	14 - 21 November, 2017	5	Alpha-ionol Alone	1	2	0	0	0	1.58114	0.707107
5	7	14 - 21 November, 2017	5	Alpha-ionol Alone	2	5	0	0	0	2.34521	0.707107
5	7	14 - 21 November, 2017	5	Alpha-ionol Alone	3	0	0	0	0	0.707107	0.707107
5	7	14 - 21 November, 2017	5	Alpha-ionol Alone	4	1	0	0	0	1.22474	0.707107
5	7	14 - 21 November, 2017	5	Alpha-ionol Alone	5	3	0	0	0	1.87083	0.707107
5	7	14 - 21 November, 2017	6	Alpha-ionol + Eugenol	1	1	0	0	0	1.22474	0.707107
5	7	14 - 21 November, 2017	6	Alpha-ionol + Eugenol	2	2	0	0	0	1.58114	0.707107
5	7	14 - 21 November, 2017	6	Alpha-ionol + Eugenol	3	0	0	0	0	0.707107	0.707107
5	7	14 - 21 November, 2017	6	Alpha-ionol + Eugenol	4	0	0	0	0	0.707107	0.707107
5	7	14 - 21 November, 2017	6	Alpha-ionol + Eugenol	5	1	0	0	0	1.22474	0.707107
6	7	21 - 28 November, 2017	1	Isoeugenol	1	0	0	0	0	0.707107	0.707107
6	7	21 - 28 November, 2017	1	Isoeugenol	2	0	1	0	0	0.707107	0.707107
6	7	21 - 28 November, 2017	1	Isoeugenol	3	0	0	0	0	0.707107	0.707107
6	7	21 - 28 November, 2017	1	Isoeugenol	4	0	0	0	0	0.707107	0.707107
6	7	21 - 28 November, 2017	1	Isoeugenol	5	0	0	2	0	0.707107	1.58114
6	7	21 - 28 November, 2017	2	Methyl-isoeugenol	1	0	0	3	0	0.707107	1.87083
6	7	21 - 28 November, 2017	2	Methyl-isoeugenol	2	0	0	3	0	0.707107	1.87083
6	7	21 - 28 November, 2017	2	Methyl-isoeugenol	3	0	0	2	0	0.707107	1.58114
6	7	21 - 28 November, 2017	2	Methyl-isoeugenol	4	0	0	0	0	0.707107	0.707107
6	7	21 - 28 November, 2017	2	Methyl-isoeugenol	5	0	0	2	0	0.707107	1.58114
6	7	21 - 28 November, 2017	3	Dihydroeugenol	1	0	0	0	0	0.707107	0.707107
6	7	21 - 28 November, 2017	3	Dihydroeugenol	2	0	0	0	0	0.707107	0.707107
6	7	21 - 28 November, 2017	3	Dihydroeugenol	3	0	0	0	0	0.707107	0.707107
6	7	21 - 28 November, 2017	3	Dihydroeugenol	4	0	0	1	0	0.707107	1.22474
6	7	21 - 28 November, 2017	3	Dihydroeugenol	5	0	0	2	0	0.707107	1.58114
6	7	21 - 28 November, 2017	4	Alpha-ionol + Cade Oil	1	2	0	0	0	1.58114	0.707107
6	7	21 - 28 November, 2017	4	Alpha-ionol + Cade Oil	2	4	0	0	0	2.12132	0.707107
6	7	21 - 28 November, 2017	4	Alpha-ionol + Cade Oil	3	1	0	0	0	1.22474	0.707107
6	7	21 - 28 November, 2017	4	Alpha-ionol + Cade Oil	4	2	0	0	0	1.58114	0.707107
6	7	21 - 28 November, 2017	4	Alpha-ionol + Cade Oil	5	7	1	0	0	2.73861	0.707107
6	7	21 - 28 November, 2017	5	Alpha-ionol Alone	1	1	0	0	0	1.22474	0.707107
6	7	21 - 28 November, 2017	5	Alpha-ionol Alone	2	3	0	0	0	1.87083	0.707107
6	7	21 - 28 November, 2017	5	Alpha-ionol Alone	3	1	0	0	0	1.22474	0.707107
6	7	21 - 28 November, 2017	5	Alpha-ionol Alone	4	0	0	0	0	0.707107	0.707107
6	7	21 - 28 November, 2017	5	Alpha-ionol Alone	5	1	0	0	0	1.22474	0.707107
6	7	21 - 28 November, 2017	6	Alpha-ionol + Eugenol	1	1	0	0	0	1.22474	0.707107
6	7	21 - 28 November, 2017	6	Alpha-ionol + Eugenol	2	2	0	0	0	1.58114	0.707107
6	7	21 - 28 November, 2017	6	Alpha-ionol + Eugenol	3	0	0	0	0	0.707107	0.707107
6	7	21 - 28 November, 2017	6	Alpha-ionol + Eugenol	4	0	0	0	0	0.707107	0.707107
6	7	21 - 28 November, 2017	6	Alpha-ionol + Eugenol	5	4	0	0	0	2.12132	0.707107
